# Supplementary material for: Chicory supplementation improves growth performance in juvenile ostriches potentially by attenuating enteritis
Source: Front Vet Sci. 2024 Sep 23;11:1432269. doi: 10.3389/fvets.2024.1432269 (PMC11457291; doi:10.3389/fvets.2024.1432269)
Supplement: Supplementary Table S1 — Raw data of weight gain of juvenile ostriches in the chicory (CC) forage supplementation experiment and data of weight gain, intestinal villi length, western blot (WB), and immunofluorescence analysis in the CA supplementation experiment. [file Table_1.XLSX]

## Sheet: Productive weight
NC						CC
0	1		2	3	4	0	1	2	3	4
863	3218	3.50759	10023	15689	30178	842	2907	9880	20157	30678
795	3109	3.49262	8790	20987	28890	789	3431	10023	18679	33189
802	3521	3.54667	7356	19067	28561	791	3583	9567	17356	25189
907	3306	3.5193	8790	19870	27351	798	3790	9820	21906	30087
915	2708	3.43265	9704	18245	25980	835	4014	10034	22876	31562
826	2507	3.39915	7219	21076	31078	790	3289	9540	21562	33008
867	2409	3.38184	7559	22089	32209	805	3376	9317	23980	32189
849	2806	3.44809	8230	21065	30017	847	3890	9927	23730	28990
853	3306	3.5193	8267	18036	29070	923	3518	8906	22453	25387
876	3510	3.54531	8156	17563	29880	907	3219	7803	20178	26790
823	3008	3.47828	8704	15290	26098	804	2890	9528	19035	33198
816	3127	3.49513	7830	14239	28970	851	3120	8917	18472	24389
833	3089	3.48982	7937	18038	29701	832	3350	8127	16395	20176
850	3401	3.53161	7690	19268	31108	820	3720	10056	18370	34219
819	2609	3.41647	7536	18790	14892	811	3891	11230	22106	30086
790	2308	3.36324	7726	19720	32109	829	2901	7930	20018	33210
811	2607	3.41614	8259	19210	30071	842	3567	8571	21753	35192
806	2519	3.40123	8840	20134	29080	807	3745	8326	22109	18799
827	2790	3.4456	8751	18463	29187	805	3327	8879	17563	33117
881	3108	3.49248	7940	17563	29888	833	3481	9438	28906	27650
839	3289	3.51706	10246	14287	26108	814	3782	10253	21026	29870
846	3407	3.53237	8342	13279	31068	821	3650	8630	19887	26779
833	3210	3.50651	8709	13302	25079	820	3782	9215	18990	28891
826	2970	3.47276	8543	15320	26267	842	3360	9733	19560	29361
843	3205	3.50583	8672	19302	24980	843	3478	8879	20450	28705
806	3106	3.4922	8009	18790	31078	808	3532	8542	21302	32587
812	2807	3.44824	8162	18221	27980	810	3829	10263	19008	29907
814	3308	3.51957	8339	19056	29065	815	2580	8981	18990	31270
818	3429	3.53517	7831	20187	29781	826	2487	9539	17907	29087
809	3517	3.54617	7560	19278	30021	896	3729	10750	20101	34201
802	3106	3.4922	7993	18902	27098	859	3320	9320	19006	30076
805	3008	3.47828	8243	19065	29801	837	3716	9521	18380	31290
799	3019	3.47986	8271	18209	28829	849	3890	8768	17930	32007
834	3067	3.48671	8552	18769	29903	821	3821	8893	21056	28905
827	3213	3.50691	8573	18372	31008	816	3329	7526	22107	32109
816	3341	3.52388	8106	18090	15792	817	3552	9932	18260	33180
822	3326	3.52192	8372	18390	29109	813	3626	9006	16350	31089
901	3221	3.50799	8007	19080	29381	810	3828	9307	18992	31223
806	2980	3.47422	8438	19371	30462	809	3729	9288	19256	30167
801	3510	3.54531	8528	17830	31092	800	3619	9039	20017	33229
836	3189	3.50365	6980	19381	29890	803	2817	8801	20561	35106
814	3167	3.50065	7210	17450	28887	804	2991	8637	22518	32990
827	3087	3.48954	6429	19370	29528	811	3079	10789	16341	33157
822	3212	3.50678	6128	14506	29080	812	4102	11004	17659	28960
817	3526	3.54728	6003	13207	28076	874	4128	11362	18977	33268
810	3062	3.48601	8219	14280	29008	832	3920	9038	18201	31087
811	2407	3.38148	9008	16892	28890	827	3218	10056	19320	32219
853	2401	3.38039	9126	18893	27910	819	2901	8796	20671	31880
820	2890	3.4609	9267	19230	29062	813	2887	9175	21903	30089
877	3792	3.57887	9251	18432	28790	815	3420	8564	22054	30187
847	3610	3.55751	9328	19760	20067	845	3319	6489	23007	31209
862	2419	3.38364	8795	19562	29156	837	3125	7936	22108	31870
826	3410	3.53275	8738	18720	28790	832	3201	8430	19805	29068
847	3618	3.55847	9005	16630	30126	833	3345	10372	17461	31098
848	3409	3.53263	9017	14330	30198	819	2605	9830	19880	31710
876	3165	3.50037	9201	17210	32078	871	3542	9041	21365	31108
807	3133	3.49596	9130	18332	30987	807	4108	9768	22800	31290
848	3101	3.4915	9402	19206	29809	813	3780	8537	20376	29908
813	2379	3.37639	9970	17756	16609	834	3765	6699	20179	28907
822	2267	3.35545	7320	18820	28902	827	3290	7540	19080	29810
833	2598	3.41464	6783	17690	16232	824	3765	8913	18909	31090
827	2690	3.42975	8320	18235	29065	822	3421	9665	17450	32108
829	2880	3.45939	8540	19102	30190	814	4219	11067	18556	31774
803	3107	3.49234	8379	16907	29908	808	3219	11230	19376	25109
822	3308	3.51957	9567	18241	29870	820	3012	7887	20106	29906
857	3256	3.51268	9473	19251		815	3203	9956	22165	31212
837	2980	3.47422	9665	18252		811	3369	8420	22152	31087
856	2371	3.37493	9106	18691		825	3218	8760	20708	32090
829	2719	3.43441	9963	18099		817	3429	8531	20310	32001
819	3179	3.50229	7822	19078		809	3552	9217	21090	34110
827	3265	3.51388	7540			831	3561	9518	22900	25896
869	3427	3.53491	6893			822	4223	10231	21850	23190
837	3512	3.54555	8276			847	3486	11510	21706	31208
829	2891	3.46105	8664			837	3640	9332	17350	32880
820	2760	3.44091	8271			838	3218	9517	12387	33219
810	2512	3.40002	8523			869	3768	9636	22177	28760
811	2632	3.42029				842	3928	9760	20760	27906
803	2210	3.34439				877	3667	9428	22165	31029
824	3308	3.51957				835	3579	9173	18900	31867
855	3002	3.47741				842	3812	9006	21007	30089
806	3167	3.50065				841	3831	8920	22365	30573
872	3529	3.54765				829	3651	9158	17609
849	3510	3.54531				832	3548	9538	21908
857	3689	3.56691				833	3920	9427
836	3876	3.58838				827	3710	9527
806						837	3318	9743
810						806	3529	10023
812						809	3987
819						827	4129
806						845	3820
808						872	3566
805						836	3689
826						820
795						822
785						836
827						836
820						833
831						801
822						813
834						826
829.74	3066.2	3.48302	8367.89	18086	28297.4	828.01	3512.8	9300.7	20172.9	30408.2
25.3435	385.644	0.0568729	876.295	1923.77	3729.39	23.1052	371.544	942.626	2241.38	2986.49

## Sheet: CA experimental weight
	10d	11d	13d	15d
NC	1089	1136	1266	1380
	1134	1196	1331	1477
	1108	1164	1286	1411
	1143	1193	1335	1470
	1182	1240	1376	1511
	1125	1178	1299	1456
	1130.17	1184.5	1315.5	1450.83
	31.8711	34.9271	39.6825	47.5454
CAC	1102	1162	1292	1435
	1186	1248	1370	1511
	1105	1156	1282	1427
	1076	1127	1256	1401
	1149	1207	1337	1472
	1128	1189	1320	1457
	1124.33	1181.5	1309.5	1450.5
	39.0726	42.7306	41.1133	38.4903
LC-0mg/kg	1115	1122	1135	1118
	1167	1172	1180	1164
	1112	1123	1135	1120
	1197	1215	1210	1227
	1136	1147	1140	1089
	1123	1128	1152	1138
	1141.67	1151.17	1158.67	1142.67
	33.6908	36.6247	30.3425	48.1484
LC-20mg/kg	1138	1148	1205	1288
	1097	1107	1153	1242
	1178	1192	1241	1311
	1130	1146	1180	1254
	1152	1166	1196	1261
	1078	1095	1230	1321
	1128.83	1142.33	1200.83	1279.5
	36.433	36.2252	32.3321	32.204
LC-40mg/kg	1139	1156	1246	1322
	1167	1187	1258	1337
	1122	1140	1205	1286
	1186	1208	1276	1354
	1118	1128	1215	1256
	1077	1089	1176	1249
	1134.83	1151.33	1229.33	1300.67
	38.6338	42.5754	37.2004	43.5875
LC-8mg/kg	1066	1084	1154	1262
	1109	1134	1217	1320
	1177	1210	1295	1398
	1137	1158	1239	1350
	1121	1155	1237	1341
	1145	1170	1246	1328
	1125.83	1151.83	1231.33	1333.17
	37.4081	41.6673	45.9246	44.3009
LA-20mg/kg	1132	1167	1248	1350
	1071	1108	1196	1336
	1186	1221	1292	1406
	1107	1140	1208	1325
	1136	1163	1238	1350
	1149	1172	1260	1392
	1130.17	1161.83	1240.33	1359.83
	38.8506	37.4348	35.0181	32.065

## Sheet: Intestinal villi
NC	CAC	LC-0mg/kg	LC-20mg/kg	LC-40mg/kg	LC-80mg/kg	LA-20mg/kg
1216	1262	1152	1215	1237	1249	1229
1207	1253	1143	1206	1228	1240	1220
1199	1245	1135	1198	1220	1232	1212
1206	1252	1142	1205	1227	1239	1219
1214	1260	1150	1213	1235	1247	1227
1202	1248	1138	1201	1223	1235	1215
1205	1251	1141	1204	1226	1238	1218
1220	1266	1156	1219	1241	1253	1233
1198	1244	1134	1197	1219	1231	1211
1203	1249	1139	1202	1224	1236	1216
1224	1270	1160	1223	1245	1257	1237
1196	1242	1132	1195	1217	1229	1209
1201	1247	1137	1200	1222	1234	1214
1219	1265	1155	1218	1240	1252	1232
1195	1241	1131	1194	1216	1228	1208
1230	1205	1131	1141	1144	1129	1121
1240	1215	1141	1151	1154	1139	1131
1223	1198	1124	1134	1137	1122	1114
1231	1206	1132	1142	1145	1130	1122
1238	1213	1139	1149	1152	1137	1129
1226	1201	1127	1137	1140	1125	1117
1229	1204	1130	1140	1143	1128	1120
1244	1219	1145	1155	1158	1143	1135
1222	1197	1123	1133	1136	1121	1113
1227	1202	1128	1138	1141	1126	1118
1248	1223	1149	1159	1162	1147	1139
1220	1195	1121	1131	1134	1119	1111
1225	1200	1126	1136	1139	1124	1116
1243	1218	1144	1154	1157	1142	1134
1219	1194	1120	1130	1133	1118	1110
1211	1200	1101	1120	1138	1148	1171
1207	1196	1097	1116	1134	1144	1167
1190	1179	1080	1099	1117	1127	1150
1197	1186	1087	1106	1124	1134	1157
1205	1194	1095	1114	1132	1142	1165
1193	1182	1083	1102	1120	1130	1153
1196	1185	1086	1105	1123	1133	1156
1198	1187	1088	1107	1125	1135	1158
1189	1178	1079	1098	1116	1126	1149
1194	1183	1084	1103	1121	1131	1154
1215	1204	1105	1124	1142	1152	1175
1187	1176	1077	1096	1114	1124	1147
1192	1181	1082	1101	1119	1129	1152
1210	1199	1100	1119	1137	1147	1170
1186	1175	1076	1095	1113	1123	1146
1213	1319	1096	1096	1108	1223	1242
1205	1311	1088	1088	1100	1215	1234
1188	1294	1071	1071	1083	1198	1217
1195	1301	1078	1078	1090	1205	1224
1203	1309	1086	1086	1098	1213	1232
1191	1297	1074	1074	1086	1201	1220
1194	1300	1077	1077	1089	1204	1223
1209	1315	1092	1092	1104	1219	1238
1187	1293	1070	1070	1082	1197	1216
1192	1298	1075	1075	1087	1202	1221
1196	1302	1079	1079	1091	1206	1225
1185	1291	1068	1068	1080	1195	1214
1190	1296	1073	1073	1085	1200	1219
1208	1314	1091	1091	1103	1218	1237
1184	1290	1067	1067	1079	1194	1213
1237	1206	1130	1161	1151	1141	1163
1248	1217	1141	1172	1162	1152	1174
1231	1200	1124	1155	1145	1135	1157
1238	1207	1131	1162	1152	1142	1164
1246	1215	1139	1170	1160	1150	1172
1234	1203	1127	1158	1148	1138	1160
1239	1208	1132	1163	1153	1143	1165
1252	1221	1145	1176	1166	1156	1178
1230	1199	1123	1154	1144	1134	1156
1235	1204	1128	1159	1149	1139	1161
1256	1225	1149	1180	1170	1160	1182
1228	1197	1121	1152	1142	1132	1154
1233	1202	1126	1157	1147	1137	1159
1251	1220	1144	1175	1165	1155	1177
1227	1196	1120	1151	1141	1131	1153
1297	1217	1037	1069	1078	1088	1177
1315	1235	1055	1087	1096	1106	1195
1298	1218	1038	1070	1079	1089	1178
1305	1225	1045	1077	1086	1096	1185
1313	1233	1053	1085	1094	1104	1193
1301	1221	1041	1073	1082	1092	1181
1304	1224	1044	1076	1085	1095	1184
1319	1239	1059	1091	1100	1110	1199
1306	1226	1046	1078	1087	1097	1186
1302	1222	1042	1074	1083	1093	1182
1323	1243	1063	1095	1104	1114	1203
1295	1215	1035	1067	1076	1086	1175
1300	1220	1040	1072	1081	1091	1180
1318	1238	1058	1090	1099	1109	1198
1294	1214	1034	1066	1075	1085	1174

## Sheet: WB analysis
5d	NC	CAC	LC-0mg/kg	LC-20mg/kg	LC-40mg/kg	LC-80mg/kg	LA-20mg/kg
ZO-1	65381.7	69284.8	29426.9	41458.2	50570.9	62175	74195.6	67234	0.97245	1.0305	0.437679	0.616626	0.752163	0.924755	1.10354
	69539.5	67658.9	28543.7	40145.8	49003	58867.1	72770.3		1.03429	1.00632	0.424542	0.597106	0.728843	0.875555	1.08234
	67801.1	61542.6	24270.2	36185	44923.3	56538.2	68830.4		1.00843	0.91535	0.360981	0.538195	0.668164	0.840917	1.02374
	70302.9	74499.8	31641.9	44578.7	54377.4	66854.9	79780.3		1.04564	1.10807	0.470623	0.663038	0.808778	0.994361	1.18661
	68176	66332.2	27983.9	39358.6	48042.2	57712.8	71343.5		1.01401	0.986587	0.416217	0.585398	0.714552	0.858387	1.06112
	62202.8	56461.2	22266.2	33197.2	41214.1	51869.9	63147.2		0.925169	0.839771	0.331175	0.493756	0.612995	0.771483	0.939215
Claudin3	52870.6	51507.4	20898.1	26648.6	31458.2	57999.3	54911	48478	1.09061	1.06249	0.431084	0.549705	0.648918	1.1964	1.1327
	44379.9	50523.3	23760.6	31923.8	39657.4	40251	45246.2		0.915464	1.04219	0.490131	0.658522	0.81805	0.830294	0.933335
	50268.3	49066.4	27845.3	30038.8	33046.4	49660.7	53353.9		1.03693	1.01214	0.57439	0.619638	0.681678	1.0244	1.10058
	49411.8	47186.4	28275.1	24905.2	34248.1	54204.9	51318.7		1.01926	0.973356	0.583256	0.513743	0.706466	1.11814	1.0586
	48239	49843.1	25826.7	29008.9	36993.4	43751.1	49180.6		0.99507	1.02816	0.532751	0.598394	0.763097	0.902493	1.01449
	45698.5	51657.2	20025.4	27308	30042.2	45146.1	48503.5		0.942664	1.06558	0.413082	0.563308	0.619707	0.931269	1.00053
IL-1β	22076.2	23588.5	99967.6	54262	40290	23690.3	18135.1	20031	1.1021	1.1776	4.99064	2.7089	2.01138	1.18268	0.90535
	17347.7	19043.9	72415.5	39943.6	25619.8	14461	15598.3		0.866045	0.950719	3.61517	1.99409	1.27901	0.721929	0.778708
	20869.9	18819.6	73610.7	42152.4	34557.2	17698.1	16651.2		1.04188	0.939525	3.67484	2.10436	1.72519	0.883538	0.831271
	23737.9	25364	107492	58346.2	43322.5	25473.5	19500.1		1.18506	1.26623	5.36628	2.9128	2.16277	1.2717	0.973495
	17007.6	18670.5	70995.6	39160.4	25117.5	14177.4	15292.4		0.849064	0.932078	3.54428	1.95499	1.25393	0.707774	0.763439
	19146.7	17265.7	67532.8	38671.9	31703.8	16236.8	15276.3		0.955852	0.86195	3.37141	1.9306	1.58274	0.810586	0.762634
IL-6	23448.8	25372	70080.4	62219.3	46013.3	36501.5	19128.5	23006	1.01924	1.10284	3.04618	2.70448	2.00006	1.58661	0.831459
	23895.6	25765.5	66301.4	62919	46149.7	36799.9	19611.6		1.03867	1.11994	2.88192	2.7349	2.00598	1.59958	0.852455
	21930.8	23829.8	57643.3	50862.9	37595.2	31476.3	20132.6		0.953264	1.03581	2.50558	2.21085	1.63415	1.36818	0.875104
	25213.7	27281.8	75355.2	66902.5	49476.6	39248.9	20568.3		1.09596	1.18585	3.27546	2.90804	2.1506	1.70603	0.894042
	23427.1	25260.2	65001.4	61685.3	45244.8	36078.3	21527.7		1.0183	1.09798	2.82541	2.68127	1.96665	1.56821	0.935741
	20120	21862.2	52883.8	46663.2	34491	28877.3	21150.8		0.874555	0.950282	2.29869	2.02831	1.49922	1.25521	0.919362
TNF-α	22405.5	21454.6	72509.8	52166.2	37680.2	23559.5	16324.5	22589	0.991877	0.949783	3.20996	2.30936	1.66808	1.04296	0.722675
	22136	21918.9	70400.3	54870.8	38746.2	23912.8	19937.4		0.979948	0.970336	3.11658	2.42909	1.71527	1.05861	0.882617
	23572.4	22283.3	52840.3	38091.4	28250.6	18858	20386.5		1.04354	0.986468	2.33921	1.68628	1.25063	0.834832	0.902497
	24091.9	23069.5	77967.5	56092.6	40516.4	25332.8	17553.2		1.06653	1.02127	3.45157	2.48318	1.79363	1.12147	0.77707
	21702	21489.1	69019.9	53794.9	37986.5	23443.9	19546.5		0.960733	0.95131	3.05547	2.38147	1.68163	1.03785	0.865311
	21626.1	20443.4	48477.3	34946.2	25918	17300.9	18703.2		0.957372	0.905017	2.14606	1.54705	1.14737	0.765901	0.827979
TLR4	26372.3	28779.8	120676	68075.2	42778.8	33093.1	33261.6	35897.5	0.734656	0.801723	3.36168	1.89638	1.19169	0.921878	0.926572
	56240.7	54747.5	134363	88382.5	68071.3	62197.7	60039.1		1.5667	1.52511	3.74295	2.46208	1.89627	1.73265	1.67252
	31778.6	35667.8	152472	86987.8	53390.7	40794.5	37608.5		0.885259	0.993602	4.24744	2.42323	1.48731	1.13642	1.04767
	34241.5	38522.2	150526	89602.2	55282.1	43127.8	40217.1		0.95387	1.07312	4.19321	2.49606	1.54	1.20142	1.12033
	34662.5	37967.6	153904	90576.1	56555.8	43942.8	41126		0.965597	1.05767	4.28733	2.52319	1.57548	1.22412	1.14565
	32089.3	36097.4	150298	87611.3	53078	41115.1	39464.2		0.893915	1.00557	4.18687	2.4406	1.4786	1.14535	1.09936
P-P65	101431	105904	165787	121590	104175	102309	94254.1	92116.9	1.10111	1.14967	1.79975	1.31995	1.1309	1.11065	1.0232
	80437.3	85681.2	145383	102402	73076.1	81141.9	74622.1		0.873208	0.930136	1.57824	1.11165	0.793297	0.880857	0.81008
	78532.4	78505.1	116812	80013.9	77025.9	77741.4	68581.3		0.852529	0.852233	1.26808	0.868613	0.836175	0.843943	0.744503
	114912	112085	165260	128725	113768	111100	103853		1.24745	1.21677	1.79403	1.39741	1.23503	1.20608	1.1274
	102248	92855.1	146640	106044	97379.7	87133.9	79918.3		1.10998	1.00801	1.5919	1.15118	1.05713	0.945906	0.867575
	75141.8	76120.7	122184	88467.8	66996.3	73298.1	67727		0.815722	0.826349	1.32641	0.960386	0.727296	0.795707	0.735229
p65	134102	134629	133126	134065	135349	135600	135610	115976	1.15629	1.16083	1.14787	1.15597	1.16704	1.16921	1.16929
	104600	105011	103838	104570	105572	105768	105776		0.901908	0.90545	0.895339	0.901654	0.91029	0.911982	0.91205
	101462	101860	100723	101433	102405	102595	102603		0.874851	0.878286	0.868479	0.874605	0.882981	0.884623	0.884688
	136784	137322	135788	136746	138055	138312	138322		1.17942	1.18405	1.17083	1.17909	1.19038	1.19259	1.19268
	103259	103664	102507	103230	104218	104412	104420		0.890345	0.893842	0.88386	0.890095	0.898619	0.90029	0.900357
	115650	116104	114807	115617	116725	116942	116950		0.997186	1.0011	0.989923	0.996906	1.00645	1.00833	1.0084
GAPDH	129063	130101	130654	129585	131479	130510	130172	120674	1.06952	1.07812	1.08271	1.07385	1.08954	1.08151	1.07871
	143260	144412	145026	143840	145942	144866	144491		1.18717	1.19671	1.2018	1.19197	1.20939	1.20048	1.19737
	98087.7	98876.5	99297	98484.8	99924.1	99187.5	98930.5		0.812834	0.819371	0.822856	0.816125	0.828053	0.821948	0.819818
	113575	114489	114975	114035	115702	114849	114551		0.941176	0.948746	0.95278	0.944987	0.958798	0.951729	0.949264
	138097	139208	139800	138656	140683	139646	139284		1.14439	1.15359	1.15849	1.14902	1.16581	1.15722	1.15422
	101960	102780	103217	102372	103869	103103	102836		0.84492	0.851715	0.855337	0.848341	0.860739	0.854393	0.85218

## Sheet: Mean gray value
	ZO-1	Claudin3
NC	46.635	46.72
	40.379	45.02
	52.404	43.66
CAC	55.865	41.338
	47.774	48.754
	43.481	51.791
LC-0mg/kg	20.118	23.788
	20.404	24.085
	20.841	20.41
LC-20mg/kg	23.954	26.74
	23.076	24.543
	19.653	31.56
LC-40mg/kg	32.709	35.929
	33.647	36.316
	30.271	30.637
LC-80mg/kg	37.607	41.983
	41.948	47.751
	43.69	42.716
LA-20mg/kg	42.942	45.131
	51.262	46.25
	46.557	40.742
